# Supplementary material for: The age profile of respiratory syncytial virus burden in preschool children of low- and middle-income countries: A semi-parametric, meta-regression approach
Source: PLoS Med. 2023 Jul 17;20(7):e1004250. doi: 10.1371/journal.pmed.1004250 (PMC10389726; doi:10.1371/journal.pmed.1004250)
Supplement: S1 Data — (ZIP) [file pmed.1004250.s004.zip]

Archive with 123 entries (122 files):
- country_estimates/
- country_estimates/PRY-Paraguay.xlsx
- country_estimates/WSM-Samoa.xlsx
- country_estimates/GEO-Georgia.xlsx
- country_estimates/RWA-Rwanda.xlsx
- country_estimates/ZMB-Zambia.xlsx
- country_estimates/GMB-Gambia, The.xlsx
- country_estimates/MRT-Mauritania.xlsx
- country_estimates/SLB-Solomon Islands.xlsx
- country_estimates/TKM-Turkmenistan.xlsx
- country_estimates/GTM-Guatemala.xlsx
- country_estimates/STP-Sa╠âo Tome╠ü and Principe.xlsx
- country_estimates/CPV-Cape Verde.xlsx
- country_estimates/GUY-Guyana.xlsx
- country_estimates/GNQ-Equatorial Guinea.xlsx
- country_estimates/SWZ-Eswatini.xlsx
- country_estimates/BFA-Burkina Faso.xlsx
- country_estimates/MWI-Malawi.xlsx
- country_estimates/IDN-Indonesia.xlsx
- country_estimates/LAO-Lao PDR.xlsx
- country_estimates/NIC-Nicaragua.xlsx
- country_estimates/PHL-Philippines.xlsx
- country_estimates/GAB-Gabon.xlsx
- country_estimates/MYS-Malaysia.xlsx
- country_estimates/UGA-Uganda.xlsx
- country_estimates/PNG-Papua New Guinea.xlsx
- country_estimates/AGO-Angola.xlsx
- country_estimates/CAF-Central African Republic.xlsx
- country_estimates/CUB-Cuba.xlsx
- country_estimates/DJI-Djibouti.xlsx
- country_estimates/SSD-South Sudan.xlsx
- country_estimates/UZB-Uzbekistan.xlsx
- country_estimates/SEN-Senegal.xlsx
- country_estimates/NAM-Namibia.xlsx
- country_estimates/BTN-Bhutan.xlsx
- country_estimates/COG-Congo, Rep..xlsx
- country_estimates/MOZ-Mozambique.xlsx
- country_estimates/DOM-Dominican Republic.xlsx
- country_estimates/CIV-Co╠éte d'Ivoire.xlsx
- country_estimates/MDV-Maldives.xlsx
- country_estimates/TJK-Tajikistan.xlsx
- country_estimates/TUN-Tunisia.xlsx
- country_estimates/SDN-Sudan.xlsx
- country_estimates/EGY-Egypt, Arab Rep..xlsx
- country_estimates/LBY-Libya.xlsx
- country_estimates/LKA-Sri Lanka.xlsx
- country_estimates/AFG-Afghanistan.xlsx
- __MACOSX/country_estimates/._AFG-Afghanistan.xlsx
- country_estimates/ZWE-Zimbabwe.xlsx
- country_estimates/LSO-Lesotho.xlsx
- country_estimates/KGZ-Kyrgyz Republic.xlsx
- country_estimates/MDG-Madagascar.xlsx
- country_estimates/MAR-Morocco.xlsx
- country_estimates/PAK-Pakistan.xlsx
- country_estimates/SLE-Sierra Leone.xlsx
- country_estimates/BOL-Bolivia.xlsx
- country_estimates/JOR-Jordan.xlsx
- country_estimates/FJI-Fiji.xlsx
- country_estimates/BWA-Botswana.xlsx
- country_estimates/COM-Comoros.xlsx
- country_estimates/TLS-Timor-Leste.xlsx
- country_estimates/PER-Peru.xlsx
- country_estimates/MLI-Mali.xlsx
- country_estimates/ARM-Armenia.xlsx
- country_estimates/LBN-Lebanon.xlsx
- country_estimates/IRQ-Iraq.xlsx
- country_estimates/HTI-Haiti.xlsx
- country_estimates/VNM-Vietnam.xlsx
- country_estimates/VEN-Venezuela, RB.xlsx
- country_estimates/KHM-Cambodia.xlsx
- country_estimates/NPL-Nepal.xlsx
- country_estimates/CRI-Costa Rica.xlsx
- country_estimates/VUT-Vanuatu.xlsx
- country_estimates/ETH-Ethiopia.xlsx
- country_estimates/LBR-Liberia.xlsx
- country_estimates/COD-Congo, Dem. Rep..xlsx
- country_estimates/TCD-Chad.xlsx
- country_estimates/SLV-El Salvador.xlsx
- country_estimates/DZA-Algeria.xlsx
- country_estimates/ECU-Ecuador.xlsx
- country_estimates/SOM-Somalia.xlsx
- country_estimates/TUR-Turkey.xlsx
- country_estimates/COL-Colombia.xlsx
- country_estimates/BRA-Brazil.xlsx
- country_estimates/GNB-Guinea-Bissau.xlsx
- country_estimates/GIN-Guinea.xlsx
- country_estimates/ARG-Argentina.xlsx
- country_estimates/KIR-Kiribati.xlsx
- country_estimates/PAN-Panama.xlsx
- country_estimates/KEN-Kenya.xlsx
- country_estimates/BDI-Burundi.xlsx
- country_estimates/PRK-Korea, Dem. Rep..xlsx
- country_estimates/JAM-Jamaica.xlsx
- country_estimates/MUS-Mauritius.xlsx
- country_estimates/BEN-Benin.xlsx
- country_estimates/SUR-Suriname.xlsx
- country_estimates/TGO-Togo.xlsx
- country_estimates/SYR-Syrian Arab Republic.xlsx
- country_estimates/GHA-Ghana.xlsx
- country_estimates/TON-Tonga.xlsx
- country_estimates/NGA-Nigeria.xlsx
- country_estimates/THA-Thailand.xlsx
- country_estimates/GRD-Grenada.xlsx
- country_estimates/MNG-Mongolia.xlsx
- country_estimates/ZAF-South Africa.xlsx
- country_estimates/AZE-Azerbaijan.xlsx
- country_estimates/CMR-Cameroon.xlsx
- country_estimates/LCA-St. Lucia.xlsx
- country_estimates/BLZ-Belize.xlsx
- country_estimates/HND-Honduras.xlsx
- country_estimates/MMR-Myanmar.xlsx
- country_estimates/ERI-Eritrea.xlsx
- country_estimates/IRN-Iran, Islamic Rep..xlsx
- country_estimates/IND-India.xlsx
- country_estimates/TZA-Tanzania.xlsx
- country_estimates/YEM-Yemen, Rep..xlsx
- country_estimates/KAZ-Kazakhstan.xlsx
- country_estimates/MEX-Mexico.xlsx
- country_estimates/VCT-St. Vincent and the Grenadines.xlsx
- country_estimates/FSM-Micronesia, Fed. Sts..xlsx
- country_estimates/NER-Niger.xlsx
- country_estimates/BGD-Bangladesh.xlsx
- country_estimates/CHN-China.xlsx
