# Supplementary material for: The age profile of respiratory syncytial virus burden in preschool children of low- and middle-income countries: A semi-parametric, meta-regression approach
Source: PLoS Med. 2023 Jul 17;20(7):e1004250. doi: 10.1371/journal.pmed.1004250 (PMC10389726; doi:10.1371/journal.pmed.1004250)
Supplement: S1 Data — (ZIP) [file pmed.1004250.s004.zip › country_estimates/PRY-Paraguay.xlsx]

## Sheet: README
Term

## Sheet: burden_by_age_group
ISO3

## Sheet: all_deaths
ISO3

## Sheet: mean_age
ISO3

## Sheet: median_age
ISO3

## Sheet: peak_age
ISO3

## Sheet: burden_1m_age_bracket
ISO3
